# Supplementary material for: Genomic Epidemiology of Salmonella enterica Circulating in Surface Waters Used in Agriculture and Aquaculture in Central Mexico
Source: Appl Environ Microbiol. 2022 Mar 8;88(5):e02149-21. doi: 10.1128/aem.02149-21 (PMC8904062; doi:10.1128/aem.02149-21)
Supplement: Supplemental file 2 — Table S1. Download aem.02149-21-s0002.xlsx, XLSX file, 0.1 MB [file aem.02149-21-s0002.xlsx]

## Sheet: Isolates_JIFSAN_UNAM_NCBI18sep2
Table S1. Accession numbers, metadata, assembly quality parameters, NCBI SNP clusters, serovar, and genotypic AMR profile of 172 experimental Salmonella spp. isolates from surface water samples
														Aminoglycosides											Beta-lactams			Phenicols		Folate pathway inhibitors								Quinolones						Tetracylines				Other resistance genes against macrolides, rifamycin, bleomycin, colistin, fosfomycin
#Organism Group	Strain	CFSAN-ID	NCBI accession (raw reads)	Isolation Source	Assembly	Contigs	L50	Genome depth of coverage	ST	SNP cluster	Are there clinical isolates in that SNP cluster? 0=No, 1=Yes	Avg. SNP distance in SNP clusters containing clinical isolates	Serovar	aadA5	aadA1	aadA16	aadA2	aph(3´)-Id	aph(3)-Ia	aph(3”)-Ib	aac(2´)-lla	aac(3)-IId	aac(6´)-lb-cr5	aph(6)-Id	blaCMY-2	blaTEM-1	blaCARB-2	cmlA1	floR	sul1	sul2	sul3	dfrA1	dfrA27	dfrA17	dfrA19	dfrA12	qnrA1	qnrB	qnrB2	qnrB6	qnrB19	oqxAB	tet(A)	tet(C)	tet(D)	tet(M)	mph(A)	lnu(F)
Salmonella enterica	MPSPSA196-4	CFSAN099010	SRR11016608	dam	GCA_011299055.1	28	3	79x	649	PDS000051281.2	0		Fresno
Salmonella enterica	MPSPSA197	CFSAN099011	SRR11016594	dam	GCA_011669685.1	28	3	74x	649	PDS000051281.2	0		Fresno
Salmonella enterica	MPSPSA1911-1	CFSAN099012	SRR11016320	river water	GCA_011233705.1	44	6	98x	32	PDS000027077.218	1	13	Infantis
Salmonella enterica	MPSPSA1911-2	CFSAN099013	SRR11016350	river water	GCA_011393615.1	37	4	83x	14		0		Senftenberg
Salmonella enterica	MPSPSA1912-2	CFSAN099015	SRR11017679	river water	GCA_011231535.1	18	3	101x	2589	PDS000032043.15	1	17	Give
Salmonella enterica	MPSPSA1915	CFSAN099016	SRR11016593	dam	GCA_011234475.1	29	3	108x	132	PDS000007781.559	1	9	Newport
Salmonella enterica	MPSPSA1916-2	CFSAN099018	SRR11017675	river water	GCA_011236855.1	38	4	108x	329	PDS000056389.1	0		Ohio
Salmonella enterica	MPSPSA1917-2	CFSAN099020	SRR11016607	river water	GCA_011351905.1	39	5	97x	329	PDS000056389.1	0		Ohio
Salmonella enterica	MPSPSA1917-3	CFSAN099021	SRR11016190	river water	GCA_011231555.1	38	5	90x	329	PDS000056388.1	0		Ohio
Salmonella enterica	MPSPSA1918-2	CFSAN099023	SRR11017671	river water	GCA_011352265.1	34	5	93x	329	PDS000056389.1	0		Ohio
Salmonella enterica	MPSPSA1918-3	CFSAN099024	SRR11016193	river water	GCA_011237635.1	53	6	106x	213	PDS000013712.32	1	26	Typhimurium
Salmonella enterica	MPSPSA1919-1	CFSAN099025	SRR11016324	river water	GCA_011352225.1	47	6	77x	1291	PDS000056483.1	0		Cerro
Salmonella enterica	MPSPSA1919-3	CFSAN099027	SRR11016777	river water	GCA_011352205.1	53	2	54x	112	PDS000027510.3	1	35	Muenchen
Salmonella enterica	MPSPSA1919-4	CFSAN099028	SRR11017663	river water	GCA_011234935.1	31	4	95x	2881	PDS000044104.3	1	11	Muenchen
Salmonella enterica	MPSPSA1920-1	CFSAN099029	SRR11016770	river water	GCA_011298935.1	43	5	92x	329	PDS000056389.1	0		Ohio
Salmonella enterica	MPSPSA1920-2	CFSAN099030	SRR11016184	river water	GCA_011286905.1	42	5	105x	13	PDS000031503.27	1	10	Agona
Salmonella enterica	MPSPSA1927-1	CFSAN099031	SRR10827662	river water	GCA_010745315.1	51	5	99x	23	PDS000055100.1	0		Oranienburg
Salmonella enterica	MPSPSA1928-1	CFSAN099034	SRR10827629	river water	GCA_010746335.1	105	8	97x	2041		0		Abaetetuba
Salmonella enterica	MPSPSA1928-2	CFSAN099035	SRR10827553	river water	GCA_010446315.1	84	6	84x	150		0		Bovismorbificans
Salmonella enterica	MPSPSA1928-3	CFSAN099036	SRR10827715	river water	GCA_010745915.1	54	6	117x	7751		0		Rubislaw
Salmonella enterica	MPSPSA1928-4	CFSAN099037	SRR10827719	dam	GCA_010746435.1	59	5	97x	150		0		Bovismorbificans
Salmonella enterica	MPSPSA1929-2	CFSAN099039	SRR10827771	water canal	GCA_010745035.1	23	5	124x	118	PDS000055099.1	0		Newport
Salmonella enterica	MPSPSA1931-1	CFSAN099040	SRR10827809	water canal	GCA_010421635.1	39	5	129x	329	PDS000056389.1	0		Ohio
Salmonella enterica	MPSPSA1931-2	CFSAN099041	SRR10827927	water canal	GCA_010799475.1	30	5	109x	48	PDS000055098.1	1	36	Panama
Salmonella enterica	MPSPSA1932-3	CFSAN099044	SRR10827775	water canal	GCA_011200415.1	24	4	110x	118	PDS000011222.50	0		Newport
Salmonella enterica	MPSPSA1932-4	CFSAN099045	SRR10827936	river water	GCA_010405135.1	53	5	106x	754		0		Urbana
Salmonella enterica	MPSPSA1933-1	CFSAN099046	SRR10824943	river water	GCA_010012105.1	38	3	53x	505	PDS000029456.2	1	12	Bredeney
Salmonella enterica	MPSPSA1933-2	CFSAN099047	SRR10824936	lake	GCA_011195515.1	36	5	97x	81		0		Montevideo
Salmonella enterica	MPSPSA1934-2	CFSAN099049	SRR10825160	lake	GCA_010466725.1	31	4	91x	32	PDS000085033.53	1	26	Infantis
Salmonella enterica	MPSPSA1935	CFSAN099050	SRR10825161	lake	GCA_010806765.1	154	8	91x	63	PDS000055094.1	0		IIIb 60:r:e,n,x,z15
Salmonella enterica	MPSPSA1936	CFSAN099051	SRR10825164	river water	GCA_010803905.1	121	8	76x	63	PDS000055094.1	0		IIIb 60:r:e,n,x,z15
Salmonella enterica	MPSPSA1938	CFSAN099052	SRR10827994	river water	GCA_010466805.1	22	3	112x	654	PDS000055102.1	1	13	Give
Salmonella enterica	MPSPSA1940-1	CFSAN099053	SRR10827557	river water	GCA_010974615.1	43	4	97x	14	PDS000031803.114	1	15	Senftenberg
Salmonella enterica	MPSPSA1940-3	CFSAN099055	SRR10823748	river water	GCA_011328025.1	31	5	71x	32	PDS000028775.5	1	17	Infantis
Salmonella enterica	MPSPSA1940-4	CFSAN099056	SRR10823735	river water	GCA_010799255.1	27	5	67x	309	PDS000029314.150	1	25	Kiambu
Salmonella enterica	MPSPSA1941-1	CFSAN099057	SRR10823738	river water	GCA_010386985.1	24	4	69x	292	PDS000056490.1	0		Albany
Salmonella enterica	MPSPSA1941-2	CFSAN099058	SRR10823737	river water	GCA_010802945.1	62	7	54x	14	PDS000031858.14	1	27	Senftenberg
Salmonella enterica	MPSPSA1941-3	CFSAN099059	SRR10827537	river water	GCA_010450795.1	28	4	75x	1541	PDS000056420.59	1	13	Corvallis
Salmonella enterica	MPSPSA1942-1	CFSAN099061	SRR10823779	river water	GCA_010012085.1	23	3	161x	83	PDS000004170.331	1	23	Muenchen
Salmonella enterica	MPSPSA1942-3	CFSAN099063	SRR10827592	river water	GCA_010799415.1	28	4	60x	309	PDS000055101.1	0		Kiambu
Salmonella enterica	MPSPSA1943-2	CFSAN099066	SRR11029513	dam	GCA_011347605.1	48	6	172x	292	PDS000056490.1	0		Albany
Salmonella enterica	MPSPSA1943-4	CFSAN099068	SRR11029518	dam	GCA_011237395.1	61	6	135x	213	PDS000056456.1	0		Typhimurium
Salmonella enterica	MPSPSA1944-1	CFSAN099069	SRR11029528	dam	GCA_011653795.1	62	6	134x	213	PDS000056456.1	0		Typhimurium
Salmonella enterica	MPSPSA1945-1	CFSAN099073	SRR11029536	river water	GCA_011238775.1	46	6	142x	132	PDS000007781.559	1	7	Newport
Salmonella enterica	MPSPSA1945-2	CFSAN099074	SRR11029539	river water	GCA_011240595.1	58	7	128x	292	PDS000056454.6	1	18	Albany
Salmonella enterica	MPSPSA1945-3	CFSAN099075	SRR11029526	river water	GCA_011238755.1	63	7	162x	213	PDS000056456.1	0		Typhimurium
Salmonella enterica	MPSPSA1950-1	CFSAN099077	SRR11029533	dam	GCA_011241015.1	43	5	232x	118	PDS000056455.1	0		Newport
Salmonella enterica	MPSPSA1953-1	CFSAN099079	SRR11029567	lake	GCA_011347635.1	49	8	159x	463	PDS000056452.3	1	6	Meleagridis
Salmonella enterica	MPSPSA1953-2	CFSAN099080	SRR11029560	lake	GCA_011240865.1	50	8	197x	463	PDS000056452.3	1	6	Meleagridis
Salmonella enterica	MPSPSA1953-3	CFSAN099081	SRR11029555	river water	GCA_011347585.1	65	6	157x	505	PDS000056517.2	1	9	Bredeney
Salmonella enterica	MPSPSA1954-1	CFSAN099082	SRR11029550	river water	GCA_011238535.1	42	6	149x	3221	PDS000047156.4	0		Anatum
Salmonella enterica	MPSPSA1954-3	CFSAN099084	SRR11029572	river water	GCA_011238675.1	39	6	183x	65		0		Brandenburg
Salmonella enterica	MPSPSA1955-2	CFSAN099086	SRR11029569	river water	GCA_011240755.1	74	9	183x	1291	PDS000056483.1	0		Cerro
Salmonella enterica	MPSPSA1956-1	CFSAN099087	SRR11029564	river water	GCA_011259475.1	47	7	197x	463	PDS000056452.3	1	6	Meleagridis
Salmonella enterica	MPSPSA1956-4	CFSAN099090	SRR11029589	river water	GCA_011241855.1	54	7	136x	32	PDS000028775.5	1	17	Infantis
Salmonella enterica	MPSPSA1957-1	CFSAN099091	SRR11029585	river water	GCA_011651585.1	45	7	113x	118	PDS000011222.50	1	20	Newport
Salmonella enterica	MPSPSA1958-1	CFSAN099093	SRR11029580	river water	GCA_011301235.1	54	8	126x	7816	PDS000056451.1	0		Urbana
Salmonella enterica	MPSPSA1959-1	CFSAN099095	SRR11029577	dam	GCA_011651485.1	48	5	98x	32	PDS000085033.53	1	14	Infantis
Salmonella enterica	MPSPSA1959-2	CFSAN099096	SRR11029593	dam	GCA_011237455.1	52	7	130x	7816	PDS000056451.1	0		Urbana
Salmonella enterica	MPSPSA1960-1	CFSAN099097	SRR11029602	dam	GCA_011653655.1	67	7	121x	2072		0		Typhimurium
Salmonella enterica	MPSPSA1960-2	CFSAN099098	SRR11029596	dam	GCA_011347565.1	46	7	152x	150		0		Bovismorbificans
Salmonella enterica	MPSPSA1962-1	CFSAN099099	SRR11029576	dam	GCA_011240455.1	41	5	132x	684	PDS000001852.462	0	9	Uganda
Salmonella enterica	MPSPSA1962-2	CFSAN099100	SRR11029578	dam	GCA_011240795.1	49	9	147x	463	PDS000056452.3	1	6	Meleagridis
Salmonella enterica	MPSPSA1963	CFSAN099101	SRR11029582	dam	GCA_011241895.1	53	9	140x	463	PDS000056452.3	1	6	Meleagridis
Salmonella enterica	MPSPSA1965-1	CFSAN099102	SRR11029618	water canal	GCA_011347885.1	59	9	171x	440	PDS000001382.341	1	12	Adelaide
Salmonella enterica	MPSPSA1965-2	CFSAN099103	SRR11029623	dam	GCA_011239215.1	59	9	167x	413		0		Mbandaka
Salmonella enterica	MPSPSA1966	CFSAN099104	SRR11029610	dam	GCA_011301595.1	53	7	154x	81		0		Montevideo
Salmonella enterica	MPSPSA1967-1	CFSAN099105	SRR11029609	dam	GCA_011239195.1	46	5	126x	81	PDS000056447.1	0		Montevideo
Salmonella enterica	MPSPSA1969	CFSAN099107	SRR11029615	dam	GCA_011302795.1	89	10	136x	13	PDS000044013.9	1	28	Agona
Salmonella enterica	MPSPSA1970	CFSAN099108	SRR11029621	river water	GCA_011347925.1	33	5	162x	2589	PDS000032043.14	1	12	Give
Salmonella enterica	MPSPSA1971-1	CFSAN099109	SRR11029636	dam	GCA_011301535.1	35	6	197x	64		0		Anatum
Salmonella enterica	MPSPSA1971-2	CFSAN099110	SRR11029603	river water	GCA_011393675.1	37	5	193x	7815	PDS000056450.1	0		Newport
Salmonella enterica	MPSPSA1972	CFSAN099111	SRR11029605	river water	GCA_011240815.1	110	13	156x	2041		0		Abaetetuba
Salmonella enterica	MPSPSA1973-1	CFSAN099112	SRR11029606	water pond	GCA_011303015.1	68	9	204x	45		0		Newport
Salmonella enterica	MPSPSA1973-2	CFSAN099113	SRR11029608	dam	GCA_011241195.1	36	5	253x	7815	PDS000056450.1	0		Newport
Salmonella enterica	MPSPSA1975-2	CFSAN099115	SRR11031171	river water	GCA_011301815.1	109	10	136x	14	PDS000031858.14	1	6	Senftenberg
Salmonella enterica	MPSPSA1976-2	CFSAN099118	SRR11029637	water canal	GCA_011302895.1	38	4	132x	505	PDS000056445.2	1	4	Bredeney
Salmonella enterica	MPSPSA1978-1	CFSAN099119	SRR11031165	water canal	GCA_011258095.1	47	7	177x	1959	PDS000001378.219	1	38	Liverpool
Salmonella enterica	MPSPSA1978-2	CFSAN099120	SRR11029660	water canal	GCA_011289145.1	50	6	142x	22	PDS000028771.20	1	8	Braenderup
Salmonella enterica	MPSPSA1978-3	CFSAN099121	SRR11031174	water canal	GCA_011289225.1	83	11	192x	96	PDS000043179.13	1	7	Schwarzengrund
Salmonella enterica	MPSPSA1979-1	CFSAN099122	SRR11031166	water canal	GCA_011348535.1	50	6	212x	413	PDS000056439.1	0		Mbandaka
Salmonella enterica	MPSPSA1979-4	CFSAN099125	SRR11029658	water canal	GCA_011302815.1	54	6	150x	1370	PDS000056443.1	0		Oslo
Salmonella enterica	MPSPSA1981-2	CFSAN099127	SRR11028880	water canal	GCA_011345355.1	70	10	114x	217	PDS000056469.1	0		Senftenberg
Salmonella enterica	MPSPSA1982	CFSAN099130	SRR11028861	water canal	GCA_011240335.1	51	7	142x	63		0		IIIb 60:r:e,n,x,z15
Salmonella enterica	MPSPSA1983-1	CFSAN099131	SRR11028893	water pond	GCA_011300415.1	28	5	127x	64	PDS000056470.1	0		Anatum
Salmonella enterica	MPSPSA1983-2	CFSAN099132	SRR11028850	river water	GCA_011649795.1	51	6	147x	13	PDS000050976.284	1	8	Agona
Salmonella enterica	MPSPSA1984-2	CFSAN099134	SRR11028857	water canal	GCA_011300495.1	48	6	191x	13	PDS000050976.284	1	8	Agona
Salmonella enterica	MPSPSA1984-3	CFSAN099135	SRR11028854	water canal	GCA_011347085.1	42	6	104x	64	PDS000056470.1	0		Anatum
Salmonella enterica	MPSPSA1984-4	CFSAN099136	SRR11028912	water canal	GCA_011239495.1	45	6	102x	321	PDS000026682.94	1	21	Muenster
Salmonella enterica	MPSPSA1985-1	CFSAN099137	SRR11028896	water canal	GCA_011347045.1	46	7	123x	14	PDS000031803.114	1	23	Senftenberg
Salmonella enterica	MPSPSA1985-2	CFSAN099138	SRR11028897	river water	GCA_011299875.1	58	5	170x	14	PDS000031803.114	1	15	Senftenberg
Salmonella enterica	MPSPSA1986-1	CFSAN099139	SRR11028908	river water	GCA_011346815.1	60	9	171x	118	PDS000011222.50	1	20	Newport
Salmonella enterica	MPSPSA1986-2	CFSAN099140	SRR11028662	water canal	GCA_011241915.1	63	7	171x	7812		0		Denver
Salmonella enterica	MPSPSA1987-1	CFSAN099141	SRR11028663	water canal	GCA_011300555.1	40	5	178x	413	PDS000094910.2	1	18	Mbandaka
Salmonella enterica	MPSPSA1987-2	CFSAN099142	SRR11028666	river water	GCA_011346745.1	35	7	131x	14	PDS000031803.114	1	15	Senftenberg
Salmonella enterica	MPSPSA1987-3	CFSAN099143	SRR11028898	river water	GCA_011239635.1	28	4	112x	413	PDS000094910.2	1	18	Mbandaka
Salmonella enterica	MPSPSA1987-4	CFSAN099144	SRR11028899	river water	GCA_011240655.1	47	8	152x	516		0		Give
Salmonella enterica	MPSPSA1988-1	CFSAN099145	SRR11028904	river water	GCA_011239535.1	124	9	129x	94	PDS000056467.1	0		Rubislaw
Salmonella enterica	MPSPSA1988-2	CFSAN099146	SRR11028894	water canal	GCA_011288725.1	32	5	165x	413	PDS000094910.2	1	18	Mbandaka
Salmonella enterica	MPSPSA1989-1	CFSAN099147	SRR11028669	water canal	GCA_011234235.1	32	6	92x	64	PDS000056470.1	0		Anatum
Salmonella enterica	MPSPSA1989-2	CFSAN099148	SRR11028656	water canal	GCA_011237475.1	143	13	28x	94	PDS000056467.1	0		Rubislaw
Salmonella enterica	MPSPSA1989-3	CFSAN099149	SRR11272223	water canal	GCA_011467555.1	38	6	56x	150		0		Bovismorbificans
Salmonella enterica	MPSPSA1990-1	CFSAN099150	SRR11028652	water canal	GCA_011653555.1	39	6	109x	22	PDS000028771.20	1	8	Braenderup
Salmonella enterica	MPSPSA1990-2	CFSAN099151	SRR11028651	river water	GCA_011346885.1	34	4	111x	516	PDS000056476.4	1	17	Give
Salmonella enterica	MPSPSA1990-3	CFSAN099152	SRR11028665	river water	GCA_011347025.1	36	5	128x	505	PDS000056445.2	1	4	Bredeney
Salmonella enterica	MPSPSA1991-1	CFSAN099153	SRR11028660	river water	GCA_011346865.1	42	5	106x	440	PDS000001382.341	1	12	Adelaide
Salmonella enterica	MPSPSA1991-2	CFSAN099154	SRR11028653	water canal	GCA_011300435.1	67	6	157x	588	PDS000056515.1	1	13	Havana
Salmonella enterica	MPSPSA1991-3	CFSAN099155	SRR11028664	water canal	GCA_011233755.1	91	13	62x	155	PDS000027247.23	1	19	London
Salmonella enterica	MPSPSA1991-4	CFSAN099156	SRR11028654	water canal	GCA_011238695.1	30	5	176x	72		0		Derby
Salmonella enterica	MPSPSA1992-1	CFSAN099157	SRR11028670	water canal	GCA_011240635.1	65	8	160x	48	PDS000080610.1	0		Panama
Salmonella enterica	MPSPSA1992-2	CFSAN099158	SRR11028791	river water	GCA_011236265.1	44	8	108x	463	PDS000056452.3	1	6	Meleagridis
Salmonella enterica	MPSPSA1992-3	CFSAN099159	SRR11028697	river water	GCA_011300135.1	93	13	87x	112		0		Muenchen
Salmonella enterica	MPSPSA1994-1	CFSAN099161	SRR11028647	water pond	GCA_011239675.1	96	15	184x	14	PDS000031803.114	1	15	Senftenberg
Salmonella enterica	MPSPSA1994-2	CFSAN099162	SRR11028646	river water	GCA_011346625.1	64	8	222x	213	PDS000040700.2	1	21	Typhimurium
Salmonella enterica	MPSPSA1995-2	CFSAN099165	SRR11028657	water pond	GCA_011346895.1	54	7	177x	155	PDS000027247.23	1	23	London
Salmonella enterica	MPSPSA1996-1	CFSAN099166	SRR11028659	water pond	GCA_011300395.1	118	9	185x	2835		0		Pomona
Salmonella enterica	MPSPSA1996-2	CFSAN099167	SRR11028661	water pond	GCA_011300155.1	114	9	64x	548		0		Minnesota
Salmonella enterica	MPSPSA1997-1	CFSAN099168	SRR11028655	water pond	GCA_011236195.1	67	6	150x	23		0		Oranienburg
Salmonella enterica	MPSPSA1997-2	CFSAN099169	SRR11028881	water canal	GCA_011238595.1	41	7	148x	94		0		Rubislaw
Salmonella enterica	MPSPSA1998-1	CFSAN099170	SRR11028900	water canal	GCA_011240155.1	62	7	159x	14	PDS000031803.114	1	15	Senftenberg
Salmonella enterica	MPSPSA1998-2	CFSAN099171	SRR11028911	river water	GCA_011346305.1	37	6	166x	22		0		Braenderup
Salmonella enterica	MPSPSA1999	CFSAN099172	SRR11028855	river water	GCA_011240405.1	64	6	180x	48	PDS000027957.5	1	28	Panama
Salmonella enterica	MPSPSA19100	CFSAN099173	SRR11028892	river water	GCA_011241335.1	41	5	191x	440	PDS000028913.13	1	17	Adelaide
Salmonella enterica	MPSPSA19101	CFSAN099174	SRR11272225	water canal	GCA_011465995.1	41	7	67x	440	PDS000028913.13	1	17	Adelaide
Salmonella enterica	MPSPSA19103-1	CFSAN099175	SRR11028901	water canal	GCA_011240275.1	43	6	106x	13	PDS000038563.2	1	16	Agona
Salmonella enterica	MPSPSA19103-2	CFSAN099176	SRR11028858	water canal	GCA_011653815.1	60	7	182x	13	PDS000038563.2	1	16	Agona
Salmonella enterica	MPSPSA19104-2	CFSAN099178	SRR11028813	river water	GCA_011240735.1	52	9	208x	463	PDS000056452.3	1	6	Meleagridis
Salmonella enterica	MPSPSA19104-3	CFSAN099179	SRR11029482	river water	GCA_011240995.1	48	8	118x	32		0		Infantis
Salmonella enterica	MPSPSA19105-1	CFSAN099180	SRR11028696	river water	GCA_011241515.1	55	8	175x	64	PDS000006673.28	1	21	Anatum
Salmonella enterica	MPSPSA19106-1	CFSAN099182	SRR11028851	water canal	GCA_011238835.1	29	5	166x	654	PDS000029656.4	1	17	Give
Salmonella enterica	MPSPSA19106-2	CFSAN099183	SRR11028917	water pond	GCA_011653955.1	44	6	128x	13	PDS000028553.12	1	20	Agona
Salmonella enterica	MPSPSA19136	CFSAN102142	SRR11122741	river water	GCA_011642755.1	35	5	148x	64	PDS000037810.14	1	4	Anatum
Salmonella enterica	MPSPSA19138-1	CFSAN102144	SRR11122788	lake	GCA_011609485.1	41	5	142x	413	PDS000080614.1	0		Mbandaka
Salmonella enterica	MPSPSA19138-2	CFSAN102145	SRR11122775	lake	GCA_011644115.1	48	6	137x	516	PDS000080612.1	0		Give
Salmonella enterica	MPSPSA19138-3	CFSAN102146	SRR11122752	lake	GCA_011642095.1	54	8	157x	440	PDS000001382.341	1	23	Adelaide
Salmonella enterica	MPSPSA19140-1	CFSAN102147	SRR11122748	river water	GCA_011609625.1	42	5	133x	440	PDS000028913.13	1	17	Adelaide
Salmonella enterica	MPSPSA19140-2	CFSAN102148	SRR11122743	river water	GCA_011641575.1	55	6	130x	314	PDS000032777.9	1	24	Kentucky
Salmonella enterica	MPSPSA19140-3	CFSAN102149	SRR11122756	river water	GCA_011629845.1	52	7	122x	469	PDS000043813.6	1	26	Rissen
Salmonella enterica	MPSPSA19141-1	CFSAN102151	SRR11122773	dam	GCA_011629665.1	36	5	133x	2589	PDS000032043.14	1	16	Give
Salmonella enterica	MPSPSA19141-3	CFSAN102153	SRR11122790	dam	GCA_011642395.1	57	4	147x	14	PDS000031803.114	1	15	Senftenberg
Salmonella enterica	MPSPSA19143-2	CFSAN102159	SRR11122753	water pond	GCA_011644235.1	48	5	129x	22	PDS000058266.1	0		Braenderup
Salmonella enterica	MPSPSA19143-3	CFSAN102160	SRR11122768	water pond	GCA_011642615.1	37	5	145x	2589	PDS000032043.14	1	16	Give
Salmonella enterica	MPSPSA19144-3	CFSAN102164	SRR11122740	dam	GCA_011609645.1	42	5	173x	22	PDS000058267.1	0		Braenderup
Salmonella enterica	MPSPSA19145-1	CFSAN102166	SRR11122763	river water	GCA_011642835.1	56	8	144x	155	PDS000027247.23	1	20	London
Salmonella enterica	MPSPSA19145-2	CFSAN102167	SRR11122766	river water	GCA_011609705.1	43	4	142x	588	PDS000026557.3	1	15	Havana
Salmonella enterica	MPSPSA19145-3	CFSAN102168	SRR11122778	river water	GCA_011648555.1	42	6	118x	440	PDS000028913.13	1	17	Adelaide
Salmonella enterica	MPSPSA19146-1	CFSAN102170	SRR11122795	water canal	GCA_011640675.1	51	6	99x	198	PDS000032811.7	1	22	Kentucky
Salmonella enterica	MPSPSA19148-2	CFSAN102178	SRR11122800	river water	GCA_011629165.1	67	9	99x	40	PDS000058263.2	1	18	Derby
Salmonella enterica	MPSPSA19148-3	CFSAN102179	SRR11122793	river water	GCA_011675235.1	55	7	182x	13	PDS000031492.222	1	20	Agona
Salmonella enterica	MPSPSA19149-2	CFSAN102182	SRR11122728	river water	GCA_011642555.1	89	14	188x	463	PDS000031203.5	0		Meleagridis
Salmonella enterica	MPSPSA19149-4	CFSAN102184	SRR11122727	river water	GCA_011642135.1	93	9	193x	505	PDS000056517.2	1	9	Bredeney
Salmonella enterica	MPSPSA19150-3	CFSAN102187	SRR11122782	water canal	GCA_011642515.1	49	6	189x	684	PDS000001852.462	1	17	Uganda
Salmonella enterica	MPSPSA19150-4	CFSAN102188	SRR11122787	water canal	GCA_011628905.1	56	9	137x	524	PDS000032363.23	1	17	Give
Salmonella enterica	MPSPSA19154	CFSAN102189	SRR11122731	dam	GCA_011643475.1	76	11	152x	96	PDS000027525.62	1	14	Schwarzengrund
Salmonella enterica	MPSPSA19155	CFSAN102190	SRR11122745	dam	GCA_011642815.1	54	7	131x	1541	PDS000056420.59	1	14	Corvallis
Salmonella enterica	MPSPSA19156-1	CFSAN102191	SRR11122758	dam	GCA_011643035.1	107	15	155x	14	PDS000031803.114	1	15	Senftenberg
Salmonella enterica	MPSPSA19156-2	CFSAN102192	SRR11122779	dam	GCA_011609525.1	52	8	183x	118	PDS000011222.50	1	20	Newport
Salmonella enterica	MPSPSA19157-3	CFSAN102195	SRR11122798	dam	GCA_011628925.1	46	5	128x	118	PDS000011222.50	1	20	Newport
Salmonella enterica	MPSPSA19158	CFSAN102196	SRR11122764	dam	GCA_011642315.1	50	7	79x	13	PDS000050976.284	1	12	Agona
Salmonella enterica	MPSPSA19159-1	CFSAN102197	SRR11122772	river water	GCA_011641535.1	55	9	122x	13	PDS000031503.27	1	10	Agona
Salmonella enterica	MPSPSA19159-3	CFSAN102199	SRR11122751	river water	GCA_011609685.1	30	6	100x	64	PDS000030530.8	1	18	Anatum
Salmonella enterica	MPSPSA19160	CFSAN102200	SRR11122747	river water	GCA_011641975.1	40	7	82x	463	PDS000056452.3	1	6	Meleagridis
Salmonella enterica	MPSPSA19161-1	CFSAN102201	SRR11122783	river water	GCA_011609865.1	41	6	132x	463	PDS000031203.5	0		Meleagridis
Salmonella enterica	MPSPSA19161-2	CFSAN102202	SRR11122755	river water	GCA_011644095.1	49	7	166x	463	PDS000056452.3	1	6	Meleagridis
Salmonella enterica	MPSPSA19162-1	CFSAN102203	SRR11122750	river water	GCA_011628885.1	46	6	142x	14	PDS000031803.114	1	15	Senftenberg
Salmonella enterica	MPSPSA19162-2	CFSAN102204	SRR11122762	river water	GCA_011640595.1	43	7	137x	463	PDS000056452.3	1	6	Meleagridis
Salmonella enterica	MPSPSA19163-1	CFSAN102205	SRR11122757	river water	GCA_011643575.1	50	7	130x	13	PDS000031503.27	1	21	Agona
Salmonella enterica	MPSPSA19163-2	CFSAN102206	SRR11122749	river water	GCA_011609845.1	45	5	157x	14	PDS000031803.114	1	15	Senftenberg
Salmonella enterica	MPSPSA19164-1	CFSAN102207	SRR11122744	river water	GCA_011642625.1	40	6	194x	292	PDS000032583.7	1	14	Albany
Salmonella enterica	MPSPSA19164-2	CFSAN102208	SRR11122760	river water	GCA_011642415.1	36	4	186x	292	PDS000032583.7	1	14	Albany
Salmonella enterica	MPSPSA19164-3	CFSAN102209	SRR11122742	river water	GCA_011629445.1	62	8	169x	13	PDS000028848.23	1	23	Agona
Salmonella enterica	MPSPSA19165	CFSAN102210	SRR11122733	river water	GCA_011642435.1	48	9	163x	463	PDS000031203.5	0		Meleagridis
											100	80		(1) Mutations: ramR: M1V, M83T; acrB: M964T, E846K ; gyrA: A873V, Q624K, S83Y, S83F, R256C, TG1N; gyrB: T717N, Q624K; parC: R365L, A620T, T255S, T57S, S469A, A352V, I409F, N395S, S750R; parE: S92N, P231L, Q135R, A344V; pmrA: T89S; pmrB: A111T, GV73SI, I83V, L352M, M15T, H274Y.
[truncated: 16 more columns]

## Sheet: Duplicated isolates
	In each group of isolates from the same sample, serovar, and SNP cluster, discarded duplicates are highlighted in orange.
	Among duplicated isolates, the genome with lowest number of contigs and/or lowest L50 was selected. When contigs and L50 were similar, genome coverage (depth of coverage) was used to make a final decision.
#Organism Group	Strain	CFSAN	Run	Assembly	Contigs	L50	Genome coverage	Genome fraction, %	SNP cluster	Serovar	Avg. SNP diff. in same SNP cluster	AMR genotypes	Isolation Source	Isolation type	BioSample
Salmonella enterica	MPSPSA196-1	CFSAN099007	SRR11016769	GCA_011352845.1	31	4	131x	89.63	PDS000051281.2	Fresno	1	mdsA=COMPLETE,mdsB=COMPLETE,tet(C)=COMPLETE	dam	environmental/other	SAMN13991664
Salmonella enterica	MPSPSA196-2	CFSAN099008	SRR11016609	GCA_011351285.1	29	4	152x	89.67	PDS000051281.2	Fresno	1	mdsA=COMPLETE,mdsB=COMPLETE,tet(C)=COMPLETE	dam	environmental/other	SAMN13991598
Salmonella enterica	MPSPSA196-3	CFSAN099009	SRR11016604	GCA_011299455.1	29	4	93x	89.66	PDS000051281.2	Fresno	1	mdsA=COMPLETE,mdsB=COMPLETE,tet(C)=COMPLETE	dam	environmental/other	SAMN13991611
Salmonella enterica	MPSPSA196-4	CFSAN099010	SRR11016608	GCA_011299055.1	28	3	79x	89.66	PDS000051281.2	Fresno	1	mdsA=COMPLETE,mdsB=COMPLETE,tet(C)=COMPLETE	dam	environmental/other	SAMN13991605
Salmonella enterica	MPSPSA1912-1	CFSAN099014	SRR11016605	GCA_011670985.1	23	4	89x	86.43	PDS000032043.14	Give	0	mdsA=COMPLETE,mdsB=COMPLETE	river water	environmental/other	SAMN13991589
Salmonella enterica	MPSPSA1912-2	CFSAN099015	SRR11017679	GCA_011231535.1	18	3	101	86.49	PDS000032043.14	Give	0	mdsA=COMPLETE,mdsB=COMPLETE	river water	environmental/other	SAMN13991963
Salmonella enterica	MPSPSA1916-1	CFSAN099017	SRR11016309	GCA_011299235.1	40	5	183x	90.29	PDS000056389.1	Ohio	0	mdsA=COMPLETE,mdsB=COMPLETE	river water	environmental/other	SAMN13981988
Salmonella enterica	MPSPSA1916-2	CFSAN099018	SRR11017675	GCA_011236855.1	38	4	108x	90.3	PDS000056389.1	Ohio	0	mdsA=COMPLETE,mdsB=COMPLETE	river water	environmental/other	SAMN13991927
Salmonella enterica	MPSPSA1917-1	CFSAN099019	SRR11016587	GCA_011352025.1	39	4	85x	88.6	PDS000056388.1	Ohio	19	mdsA=COMPLETE,mdsB=COMPLETE	river water	environmental/other	SAMN13991581
Salmonella enterica	MPSPSA1917-3	CFSAN099021	SRR11016190	GCA_011231555.1	38	5	90x	88.59	PDS000056388.1	Ohio	19	mdsA=COMPLETE,mdsB=COMPLETE	river water	environmental/other	SAMN13981979
Salmonella enterica	MPSPSA1918-1	CFSAN099022	SRR11016778	GCA_011669465.1	41	6	118x	90.3	PDS000056389.1	Ohio	1	mdsA=COMPLETE,mdsB=COMPLETE	river water	environmental/other	SAMN13991756
Salmonella enterica	MPSPSA1918-2	CFSAN099023	SRR11017671	GCA_011352265.1	34	5	93x	90.31	PDS000056389.1	Ohio	1	mdsA=COMPLETE,mdsB=COMPLETE	river water	environmental/other	SAMN13991898
Salmonella enterica	MPSPSA1919-2	CFSAN099026	SRR11016317	GCA_011352045.1	34	4	76x	92.27	PDS000044104.3	Muenchen	0	floR=COMPLETE,mdsA=COMPLETE,mdsB=COMPLETE,tet(A)=COMPLETE	river water	environmental/other	SAMN13982055
Salmonella enterica	MPSPSA1919-4	CFSAN099028	SRR11017663	GCA_011234935.1	31	4	95x	92.28	PDS000044104.3	Muenchen	0	floR=COMPLETE,mdsA=COMPLETE,mdsB=COMPLETE,tet(A)=COMPLETE	river water	environmental/other	SAMN13991894
Salmonella enterica	MPSPSA1927-1	CFSAN099031	SRR10827662	GCA_010745315.1	51	5	99x	88.73	PDS000055100.1	Oranienburg	18	mdsA=COMPLETE,mdsB=COMPLETE	river water	environmental/other	SAMN13721952
Salmonella enterica	MPSPSA1927-2	CFSAN099032	SRR10827663	GCA_010387095.1	56	5	90x	88.73	PDS000055100.1	Oranienburg	18	mdsA=COMPLETE,mdsB=COMPLETE	river water	environmental/other	SAMN13722002
Salmonella enterica	MPSPSA1927-3	CFSAN099033	SRR10827628	GCA_010483805.1	49	6	84x	88.71	PDS000055100.1	Oranienburg	18	mdsA=COMPLETE,mdsB=COMPLETE	river water	environmental/other	SAMN13721930
Salmonella enterica	MPSPSA1929-1	CFSAN099038	SRR10827930	GCA_010745515.1	27	5	103x	92.19	PDS000055099.1	Newport	1	mdsA=COMPLETE,mdsB=COMPLETE	dam	environmental/other	SAMN13734717
Salmonella enterica	MPSPSA1929-2	CFSAN099039	SRR10827771	GCA_010745035.1	23	5	124x	92.19	PDS000055099.1	Newport	1	mdsA=COMPLETE,mdsB=COMPLETE	water canal	environmental/other	SAMN13722043
Salmonella enterica	MPSPSA1932-1	CFSAN099042	SRR10827767	GCA_010740515.1	27	4	99x	92.32	PDS000011222.50	Newport	1	mdsA=COMPLETE,mdsB=COMPLETE	water canal	environmental/other	SAMN13722039
Salmonella enterica	MPSPSA1932-2	CFSAN099043	SRR10854859	GCA_010721495.1	25	4	102x	92.29	PDS000011222.50	Newport	1	mdsA=COMPLETE,mdsB=COMPLETE	water canal	environmental/other	SAMN13781680
Salmonella enterica	MPSPSA1932-3	CFSAN099044	SRR10827775	GCA_011200415.1	24	4	110x	92.32	PDS000011222.50	Newport	1	mdsA=COMPLETE,mdsB=COMPLETE	water canal	environmental/other	SAMN13722055
Salmonella enterica	MPSPSA1934-1	CFSAN099048	SRR10824937	GCA_010801765.1	33	4	138x	89.96	PDS000085033.53	Infantis	0	aadA1=COMPLETE,aph(3'')-Ib=COMPLETE,aph(6)-Id=COMPLETE,mdsA=COMPLETE,mdsB=COMPLETE,sul1=COMPLETE,tet(A)=COMPLETE	lake	environmental/other	SAMN13719582
Salmonella enterica	MPSPSA1934-2	CFSAN099049	SRR10825160	GCA_010466725.1	31	4	91x	89.96	PDS000085033.53	Infantis	0	aadA1=COMPLETE,aph(3'')-Ib=COMPLETE,aph(6)-Id=COMPLETE,mdsA=COMPLETE,mdsB=COMPLETE,sul1=COMPLETE,tet(A)=COMPLETE	lake	environmental/other	SAMN13721824
Salmonella enterica	MPSPSA1940-1	CFSAN099053	SRR10827557	GCA_010974615.1	43	4	97x	90.44	PDS000031803.114	Senftenberg	0	aadA2=COMPLETE,blaCARB-2=COMPLETE,dfrA1=COMPLETE,floR=COMPLETE,mdsA=COMPLETE,mdsB=COMPLETE,mph(A)=COMPLETE,qnrA1=COMPLETE,sul1=COMPLETE,tet(A)=COMPLETE	river water	environmental/other	SAMN13721891
Salmonella enterica	MPSPSA1940-2	CFSAN099054	SRR10827591	GCA_011430955.1	45	4	157x	90.44	PDS000031803.114	Senftenberg	0	aadA2=COMPLETE,blaCARB-2=COMPLETE,dfrA1=COMPLETE,floR=COMPLETE,mdsA=COMPLETE,mdsB=COMPLETE,mph(A)=COMPLETE,qnrA1=COMPLETE,sul1=COMPLETE,tet(A)=COMPLETE	river water	environmental/other	SAMN13721926
Salmonella enterica	MPSPSA1942-3	CFSAN099063	SRR10827592	GCA_010799415.1	28	4	60x	86.7	PDS000055101.1	Kiambu	0	mdsA=COMPLETE,mdsB=COMPLETE	river water	environmental/other	SAMN13721927
Salmonella enterica	MPSPSA1942-4	CFSAN099064	SRR10827555	GCA_010494295.1	29	4	90x	86.7	PDS000055101.1	Kiambu	0	mdsA=COMPLETE,mdsB=COMPLETE	dam	environmental/other	SAMN13721890
Salmonella enterica	MPSPSA1943-1	CFSAN099065	SRR11029502	GCA_011239315.1	79	10	190x	89.63	PDS000056490.1	Albany	0	gyrA_S83Y=POINT,mdsA=COMPLETE,mdsB=COMPLETE	dam	environmental/other	SAMN14008507
Salmonella enterica	MPSPSA1943-2	CFSAN099066	SRR11029513	GCA_011347605.1	48	6	172x	89.7	PDS000056490.1	Albany	0	gyrA_S83Y=POINT,mdsA=COMPLETE,mdsB=COMPLETE	dam	environmental/other	SAMN14008516
Salmonella enterica	MPSPSA1943-3	CFSAN099067	SRR11029506	GCA_011301155.1	69	8	152x	94.12	PDS000056456.1	Typhimurium	0	aadA2=COMPLETE,aph(3'')-Ib=COMPLETE,aph(6)-Id=COMPLETE,blaCMY-2=COMPLETE,bleO=PARTIAL,dfrA12=COMPLETE,floR=COMPLETE,mdsA=COMPLETE,mdsB=COMPLETE,qnrB19=COMPLETE,sul2=COMPLETE,tet(A)=COMPLETE	dam	environmental/other	SAMN14008510
Salmonella enterica	MPSPSA1943-4	CFSAN099068	SRR11029518	GCA_011237395.1	61	6	135x	94.13	PDS000056456.1	Typhimurium	0	aadA2=COMPLETE,aph(3'')-Ib=COMPLETE,aph(6)-Id=COMPLETE,blaCMY-2=COMPLETE,bleO=PARTIAL,dfrA12=COMPLETE,floR=COMPLETE,mdsA=COMPLETE,mdsB=COMPLETE,qnrB19=COMPLETE,sul2=COMPLETE,tet(A)=COMPLETE	dam	environmental/other	SAMN14008526
Salmonella enterica	MPSPSA1944-1	CFSAN099069	SRR11029528	GCA_011653795.1	62	6	134x	94.13	PDS000056456.1	Typhimurium	0	aadA2=COMPLETE,aph(3'')-Ib=COMPLETE,aph(6)-Id=COMPLETE,blaCMY-2=COMPLETE,bleO=PARTIAL,dfrA12=COMPLETE,floR=COMPLETE,mdsA=COMPLETE,mdsB=COMPLETE,qnrB19=COMPLETE,sul2=COMPLETE,tet(A)=COMPLETE	dam	environmental/other	SAMN14008536
Salmonella enterica	MPSPSA1944-2	CFSAN099070	SRR11029520	GCA_011649175.1	63	7	135x	94.14	PDS000056456.1	Typhimurium	0	aadA2=COMPLETE,aph(3'')-Ib=COMPLETE,aph(6)-Id=COMPLETE,blaCMY-2=COMPLETE,bleO=PARTIAL,dfrA12=COMPLETE,mdsA=COMPLETE,mdsB=COMPLETE,qnrB19=COMPLETE,sul2=COMPLETE,tet(A)=COMPLETE	dam	environmental/other	SAMN14008521
Salmonella enterica	MPSPSA1944-3	CFSAN099071	SRR11029523	GCA_011240195.1	69	9	134x	94.13	PDS000056456.1	Typhimurium	0	aadA2=COMPLETE,aph(3'')-Ib=COMPLETE,aph(6)-Id=COMPLETE,blaCMY-2=COMPLETE,bleO=PARTIAL,dfrA12=COMPLETE,floR=COMPLETE,mdsA=COMPLETE,mdsB=COMPLETE,qnrB19=COMPLETE,sul2=COMPLETE,tet(A)=COMPLETE	dam	environmental/other	SAMN14008522
Salmonella enterica	MPSPSA1944-4	CFSAN099072	SRR11029522	GCA_011241155.1	62	7	117x	94.14	PDS000056456.1	Typhimurium	0	aadA2=COMPLETE,aph(3'')-Ib=COMPLETE,aph(6)-Id=COMPLETE,aph(6)-Id=PARTIAL_END_OF_CONTIG,blaCMY-2=COMPLETE,bleO=PARTIAL,dfrA12=COMPLETE,floR=COMPLETE,mdsA=COMPLETE,mdsB=COMPLETE,qnrB19=COMPLETE,sul2=COMPLETE,tet(A)=COMPLETE	river water	environmental/other	SAMN14008532
Salmonella enterica	MPSPSA1945-3	CFSAN099075	SRR11029526	GCA_011238755.1	63	7	162x	94.16	PDS000056456.1	Typhimurium	0	aadA2=COMPLETE,aph(3'')-Ib=COMPLETE,aph(6)-Id=COMPLETE,blaCMY-2=COMPLETE,bleO=PARTIAL,dfrA12=COMPLETE,floR=COMPLETE,mdsA=COMPLETE,mdsB=COMPLETE,qnrB19=COMPLETE,sul2=COMPLETE,tet(A)=COMPLETE	river water	environmental/other	SAMN14008529
Salmonella enterica	MPSPSA1945-4	CFSAN099076	SRR11029530	GCA_011653895.1	67	9	165x	94.12	PDS000056456.1	Typhimurium	0	aadA2=COMPLETE,aph(3'')-Ib=COMPLETE,aph(6)-Id=COMPLETE,blaCMY-2=COMPLETE,bleO=PARTIAL,dfrA12=COMPLETE,floR=COMPLETE,mdsA=COMPLETE,mdsB=COMPLETE,qnrB19=COMPLETE,sul2=COMPLETE,tet(A)=COMPLETE	dam	environmental/other	SAMN14008530
Salmonella enterica	MPSPSA1950-1	CFSAN099077	SRR11029533	GCA_011241015.1	43	5	232x	92.05	PDS000056455.1	Newport	0	mdsA=COMPLETE,mdsB=COMPLETE	dam	environmental/other	SAMN14008534
Salmonella enterica	MPSPSA1950-2	CFSAN099078	SRR11029524	GCA_011347545.1	46	5	205x	92.04	PDS000056455.1	Newport	0	mdsA=COMPLETE,mdsB=COMPLETE	lake	environmental/other	SAMN14008520
Salmonella enterica	MPSPSA1954-1	CFSAN099082	SRR11029550	GCA_011238535.1	42	6	149x	90.44	PDS000047156.4	Anatum	0	gyrA_S83F=POINT,mdsA=COMPLETE,mdsB=COMPLETE	river water	environmental/other	SAMN14008550
Salmonella enterica	MPSPSA1954-2	CFSAN099083	SRR11029552	GCA_011301395.1	45	7	153x	90.42	PDS000047156.4	Anatum	0	gyrA_S83F=POINT,mdsA=COMPLETE,mdsB=COMPLETE	river water	environmental/other	SAMN14008551
Salmonella enterica	MPSPSA1955-1	CFSAN099085	SRR11029573	GCA_011238815.1	78	10	201x	89.85	PDS000056483.1	Cerro	1	mdsA=COMPLETE,mdsB=COMPLETE	river water	environmental/other	SAMN14008580
Salmonella enterica	MPSPSA1955-2	CFSAN099086	SRR11029569	GCA_011240755.1	74	9	183x	89.88	PDS000056483.1	Cerro	1	mdsA=COMPLETE,mdsB=COMPLETE	river water	environmental/other	SAMN14008574
Salmonella enterica	MPSPSA1956-1	CFSAN099087	SRR11029564	GCA_011259475.1	47	7	197x	89.89	PDS000056452.3	Meleagridis	1	fosA7.4=COMPLETE,mdsA=COMPLETE,mdsB=COMPLETE	river water	environmental/other	SAMN14008564
Salmonella enterica	MPSPSA1956-2	CFSAN099088	SRR11029548	GCA_011240175.1	52	9	110x	89.88	PDS000056452.3	Meleagridis	1	fosA7.4=COMPLETE,mdsA=COMPLETE,mdsB=COMPLETE	river water	environmental/other	SAMN14008557
Salmonella enterica	MPSPSA1956-3	CFSAN099089	SRR11029549	GCA_011301375.1	58	8	77x	89.92	PDS000028775.5	Infantis	0	mdsA=COMPLETE,mdsB=COMPLETE	river water	environmental/other	SAMN14008548
Salmonella enterica	MPSPSA1956-4	CFSAN099090	SRR11029589	GCA_011241855.1	54	7	136x	89.92	PDS000028775.5	Infantis	0	mdsA=COMPLETE,mdsB=COMPLETE	river water	environmental/other	SAMN14008629
Salmonella enterica	MPSPSA1957-1	CFSAN099091	SRR11029585	GCA_011651585.1	45	7	113x	92.28	PDS000011222.50	Newport	0	mdsA=COMPLETE,mdsB=COMPLETE	river water	environmental/other	SAMN14008588
Salmonella enterica	MPSPSA1957-2	CFSAN099092	SRR11029581	GCA_011347765.1	47	7	114x	92.28	PDS000011222.50	Newport	0	mdsA=COMPLETE,mdsB=COMPLETE	river water	environmental/other	SAMN14008582
Salmonella enterica	MPSPSA1967-1	CFSAN099105	SRR11029609	GCA_011239195.1	46	5	126x	87.64	PDS000056447.1	Montevideo	1	fosA7=PARTIAL,mdsA=COMPLETE,mdsB=COMPLETE	dam	environmental/other	SAMN14008635
Salmonella enterica	MPSPSA1967-2	CFSAN099106	SRR11029607	GCA_011301515.1	48	6	154x	87.65	PDS000056447.1	Montevideo	1	fosA7=PARTIAL,mdsA=COMPLETE,mdsB=COMPLETE	dam	environmental/other	SAMN14008636
Salmonella enterica	MPSPSA1975-1	CFSAN099114	SRR11031173	GCA_011301845.1	117	9	133x	89.31	PDS000031858.14	Senftenberg	0	mdsA=COMPLETE,mdsB=COMPLETE,qnrB19=COMPLETE	dam	environmental/other	SAMN14009867
Salmonella enterica	MPSPSA1975-2	CFSAN099115	SRR11031171	GCA_011301815.1	109	10	136x	89.3	PDS000031858.14	Senftenberg	0	mdsA=COMPLETE,mdsB=COMPLETE,qnrB19=COMPLETE	river water	environmental/other	SAMN14009870
Salmonella enterica	MPSPSA1975-3	CFSAN099116	SRR11031172	GCA_011348405.1	116	9	126x	89.29	PDS000031858.14	Senftenberg	0	mdsA=COMPLETE,mdsB=COMPLETE,qnrB19=COMPLETE	river water	environmental/other	SAMN14009871
Salmonella enterica	MPSPSA1976-1	CFSAN099117	SRR11031175	GCA_011348365.1	39	5	143x	87.95	PDS000056445.2	Bredeney	0	mdsA=COMPLETE,mdsB=COMPLETE,qnrB19=COMPLETE	river water	environmental/other	SAMN14009868
Salmonella enterica	MPSPSA1976-2	CFSAN099118	SRR11029637	GCA_011302895.1	38	4	132x	87.94	PDS000056445.2	Bredeney	0	mdsA=COMPLETE,mdsB=COMPLETE,qnrB19=COMPLETE	water canal	environmental/other	SAMN14008660
Salmonella enterica	MPSPSA1979-1	CFSAN099122	SRR11031166	GCA_011348535.1	50	6	212x	89.13	PDS000056439.1	Mbandaka	1	mdsA=COMPLETE,mdsB=COMPLETE	water canal	environmental/other	SAMN14009875
Salmonella enterica	MPSPSA1979-2	CFSAN099123	SRR11031163	GCA_011257975.1	50	7	161x	89.12	PDS000056439.1	Mbandaka	1	mdsA=COMPLETE,mdsB=COMPLETE	water canal	environmental/other	SAMN14009876
Salmonella enterica	MPSPSA1979-3	CFSAN099124	SRR11031170	GCA_011348585.1	63	8	175x	88.77	PDS000056443.1	Oslo	0	mdsA=COMPLETE,mdsB=COMPLETE	water canal	environmental/other	SAMN14009872
Salmonella enterica	MPSPSA1979-4	CFSAN099125	SRR11029658	GCA_011302815.1	54	6	150x	88.76	PDS000056443.1	Oslo	0	mdsA=COMPLETE,mdsB=COMPLETE	water canal	environmental/other	SAMN14008723
Salmonella enterica	MPSPSA1981-1	CFSAN099126	SRR11028859	GCA_011239775.1	77	12	153x	88.58	PDS000056469.1	Senftenberg	0	mdsA=COMPLETE,mdsB=COMPLETE	water canal	environmental/other	SAMN14008193
Salmonella enterica	MPSPSA1981-2	CFSAN099127	SRR11028880	GCA_011345355.1	70	10	114x	88.59	PDS000056469.1	Senftenberg	0	mdsA=COMPLETE,mdsB=COMPLETE	water canal	environmental/other	SAMN14008223
Salmonella enterica	MPSPSA1984-1	CFSAN099133	SRR11028882	GCA_011651685.1	47	8	88x	90.14	PDS000050976.284	Agona	0	fosA7.2=COMPLETE,mdsA=COMPLETE,mdsB=COMPLETE	river water	environmental/other	SAMN14008197
Salmonella enterica	MPSPSA1984-2	CFSAN099134	SRR11028857	GCA_011300495.1	48	6	191x	90.17	PDS000050976.284	Agona	0	fosA7.2=COMPLETE,mdsA=COMPLETE,mdsB=COMPLETE	water canal	environmental/other	SAMN14008191
Salmonella enterica	MPSPSA1994-2	CFSAN099162	SRR11028646	GCA_011346625.1	64	8	222x	94.19	PDS000040700.2	Typhimurium	1	aac(3)-IId=COMPLETE,aadA2=PARTIAL_END_OF_CONTIG,aph(3'')-Ib=COMPLETE,aph(6)-Id=COMPLETE,blaCMY-2=COMPLETE,bleO=PARTIAL,dfrA12=COMPLETE,floR=COMPLETE,mdsA=COMPLETE,mdsB=COMPLETE,sul2=COMPLETE,tet(A)=COMPLETE	river water	environmental/other	SAMN14007859
Salmonella enterica	MPSPSA1994-3	CFSAN099163	SRR11028649	GCA_011651945.1	72	9	183x	94.18	PDS000040700.2	Typhimurium	1	aac(3)-IId=COMPLETE,aadA2=PARTIAL_END_OF_CONTIG,aph(3'')-Ib=COMPLETE,aph(6)-Id=COMPLETE,blaCMY-2=COMPLETE,bleO=PARTIAL,dfrA12=COMPLETE,floR=COMPLETE,mdsA=COMPLETE,mdsB=COMPLETE,sul2=COMPLETE,tet(A)=COMPLETE	river water	environmental/other	SAMN14007870
Salmonella enterica	MPSPSA1995-1	CFSAN099164	SRR11028862	GCA_011241295.1	59	9	191x	91	PDS000027247.23	London	1	mdsA=COMPLETE,mdsB=COMPLETE,qnrB19=COMPLETE	river water	environmental/other	SAMN14008200
Salmonella enterica	MPSPSA1995-2	CFSAN099165	SRR11028657	GCA_011346895.1	54	7	177x	91.03	PDS000027247.23	London	1	mdsA=COMPLETE,mdsB=COMPLETE,qnrB19=COMPLETE	water pond	environmental/other	SAMN14007958
Salmonella enterica	MPSPSA19104-1	CFSAN099177	SRR11028863	GCA_011346925.1	75	16	139x	88.91	PDS000056452.3	Meleagridis	0	fosA7.4=COMPLETE,mdsA=COMPLETE,mdsB=COMPLETE	water canal	environmental/other	SAMN14008198
Salmonella enterica	MPSPSA19104-2	CFSAN099178	SRR11028813	GCA_011240735.1	52	9	208x	88.92	PDS000056452.3	Meleagridis	0	fosA7.4=COMPLETE,mdsA=COMPLETE,mdsB=COMPLETE	river water	environmental/other	SAMN14008194
Salmonella enterica	MPSPSA19105-1	CFSAN099180	SRR11028696	GCA_011241515.1	55	8	175x	90.02	PDS000006673.28	Anatum	1	mdsA=COMPLETE,mdsB=COMPLETE	river water	environmental/other	SAMN14008173
Salmonella enterica	MPSPSA19105-2	CFSAN099181	SRR11028785	GCA_011240245.1	55	8	227x	91.01	PDS000006673.28	Anatum	1	mdsA=COMPLETE,mdsB=COMPLETE	water canal	environmental/other	SAMN14008174
Salmonella enterica	MPSPSA19106-2	CFSAN099183	SRR11028917	GCA_011653955.1	44	6	128x	89.8	PDS000028553.12	Agona	0	fosA7.2=COMPLETE,mdsA=COMPLETE,mdsB=COMPLETE	water pond	environmental/other	SAMN14008244
Salmonella enterica	MPSPSA19106-3	CFSAN099184	SRR11028678	GCA_011288265.1	59	8	94x	89.82	PDS000028553.12	Agona	0	fosA7.2=COMPLETE,mdsA=COMPLETE,mdsB=COMPLETE	water pond	environmental/other	SAMN14008149
Salmonella enterica	MPSPSA19140-3	CFSAN102149	SRR11122756	GCA_011629845.1	52	7	122x	90.37	PDS000043813.6	Rissen	0	mdsA=COMPLETE,mdsB=COMPLETE,qnrB19=COMPLETE	river water	environmental/other	SAMN14145888
Salmonella enterica	MPSPSA19140-4	CFSAN102150	SRR11122767	GCA_011609565.1	54	7	132x	90.39	PDS000043813.6	Rissen	0	mdsA=COMPLETE,mdsB=COMPLETE,qnrB19=COMPLETE	river water	environmental/other	SAMN14145911
Salmonella enterica	MPSPSA19141-2	CFSAN102152	SRR11122799	GCA_011641555.1	64	6	137x	90.37	PDS000031803.114	Senftenberg	1	aadA2=COMPLETE,blaCARB-2=COMPLETE,dfrA1=COMPLETE,floR=COMPLETE,mdsA=COMPLETE,mdsB=COMPLETE,mph(A)=COMPLETE,qnrA1=COMPLETE,sul1=COMPLETE,tet(A)=COMPLETE	dam	environmental/other	SAMN14145924
Salmonella enterica	MPSPSA19141-3	CFSAN102153	SRR11122790	GCA_011642395.1	57	4	147x	90.39	PDS000031803.114	Senftenberg	1	aadA2=COMPLETE,blaCARB-2=COMPLETE,dfrA1=COMPLETE,floR=COMPLETE,mdsA=COMPLETE,mdsB=COMPLETE,mph(A)=COMPLETE,qnrA1=COMPLETE,sul1=COMPLETE,tet(A)=COMPLETE	dam	environmental/other	SAMN14145926
Salmonella enterica	MPSPSA19143-1	CFSAN102158	SRR11122746	GCA_011642495.1	49	6	179x	91.45	PDS000058266.1	Braenderup	0	mdsA=COMPLETE,mdsB=MISTRANSLATION	water pond	environmental/other	SAMN14145873
Salmonella enterica	MPSPSA19143-2	CFSAN102159	SRR11122753	GCA_011644235.1	48	5	129x	90.45	PDS000058266.1	Braenderup	0	mdsA=COMPLETE,mdsB=MISTRANSLATION	water pond	environmental/other	SAMN14145871
Salmonella enterica	MPSPSA19144-1	CFSAN102162	SRR11122794	GCA_011609305.1	60	6	148x	90.94	PDS000058267.1	Braenderup	1	mdsA=COMPLETE,mdsB=COMPLETE	dam	environmental/other	SAMN14145933
Salmonella enterica	MPSPSA19144-2	CFSAN102163	SRR11122726	GCA_011609315.1	45	6	119x	91.98	PDS000058267.1	Braenderup	1	mdsA=COMPLETE,mdsB=COMPLETE	dam	environmental/other	SAMN14145857
Salmonella enterica	MPSPSA19144-3	CFSAN102164	SRR11122740	GCA_011609645.1	42	5	173x	91.99	PDS000058267.1	Braenderup	1	mdsA=COMPLETE,mdsB=COMPLETE	dam	environmental/other	SAMN14145868
Salmonella enterica	MPSPSA19144-4	CFSAN102165	SRR11122730	GCA_011642655.1	46	5	126x	90.94	PDS000058267.1	Braenderup	1	mdsA=COMPLETE,mdsB=COMPLETE	dam	environmental/other	SAMN14145869
Salmonella enterica	MPSPSA19145-3	CFSAN102168	SRR11122778	GCA_011648555.1	42	6	118x	87.86	PDS000028913.13	Adelaide	1	mdsA=COMPLETE,mdsB=COMPLETE,qnrB19=COMPLETE	river water	environmental/other	SAMN14145903
Salmonella enterica	MPSPSA19145-4	CFSAN102169	SRR11122791	GCA_011642455.1	49	9	103x	87.84	PDS000028913.13	Adelaide	1	mdsA=COMPLETE,mdsB=COMPLETE,qnrB19=COMPLETE	river water	environmental/other	SAMN14145934
Salmonella enterica	MPSPSA19146-1	CFSAN102170	SRR11122795	GCA_011640675.1	51	6	99x	90.01	PDS000032811.7	Kentucky	3	mdsA=COMPLETE,mdsB=COMPLETE,tet(C)=COMPLETE	water canal	environmental/other	SAMN14145928
Salmonella enterica	MPSPSA19146-2	CFSAN102171	SRR11122797	GCA_011628865.1	61	9	74x	90	PDS000032811.7	Kentucky	3	mdsA=COMPLETE,mdsB=COMPLETE,tet(C)=COMPLETE	water canal	environmental/other	SAMN14145929
Salmonella enterica	MPSPSA19146-3	CFSAN102172	SRR11122796	GCA_011600665.1	76	13	111x	89.96	PDS000032811.7	Kentucky	3	mdsA=COMPLETE,mdsB=COMPLETE,tet(C)=COMPLETE	water canal	environmental/other	SAMN14145927
Salmonella enterica	MPSPSA19146-4	CFSAN102173	SRR11122769	GCA_011609045.1	54	7	147x	90.82	PDS000032811.7	Kentucky	3	mdsA=COMPLETE,mdsB=COMPLETE,tet(C)=COMPLETE	water canal	environmental/other	SAMN14145913
Salmonella enterica	MPSPSA19148-1	CFSAN102177	SRR11122789	GCA_011629765.1	69	9	124x	89.91	PDS000058263.2	Derby	1	aadA2=COMPLETE,fosA7.3=COMPLETE,mdsA=COMPLETE,mdsB=COMPLETE,qnrB19=COMPLETE,sul1=COMPLETE,tet(A)=COMPLETE	river water	environmental/other	SAMN14145935
Salmonella enterica	MPSPSA19148-2	CFSAN102178	SRR11122800	GCA_011629165.1	67	9	99x	89.92	PDS000058263.2	Derby	1	aadA2=COMPLETE,fosA7.3=COMPLETE,mdsA=COMPLETE,mdsB=COMPLETE,qnrB19=COMPLETE,sul1=COMPLETE,tet(A)=COMPLETE	river water	environmental/other	SAMN14145925
Salmonella enterica	MPSPSA19148-4	CFSAN102180	SRR11122786	GCA_011629045.1	80	9	165x	89.89	PDS000058263.2	Derby	1	aadA2=COMPLETE,fosA7.3=COMPLETE,mdsA=COMPLETE,mdsB=COMPLETE,qnrB19=COMPLETE,sul1=COMPLETE,tet(A)=COMPLETE	river water	environmental/other	SAMN14145918
Salmonella enterica	MPSPSA19149-1	CFSAN102181	SRR11122792	GCA_011642675.1	98	10	207x	87.2	PDS000056517.2	Bredeney	1	aac(6')-Ib-cr5=COMPLETE,aadA16=COMPLETE,aadA1=COMPLETE,aadA1=PARTIAL_END_OF_CONTIG,aadA2=COMPLETE,arr-3=COMPLETE,cmlA1=COMPLETE,dfrA27=COMPLETE,floR=COMPLETE,mdsA=COMPLETE,mdsB=COMPLETE,qnrB6=COMPLETE,sul1=COMPLETE,sul3=COMPLETE,sul3=PARTIAL_END_OF_CONTIG,tet(A)=COMPLETE	river water	environmental/other	SAMN14145919
Salmonella enterica	MPSPSA19149-3	CFSAN102183	SRR11122729	GCA_011642255.1	96	11	218x	87.2	PDS000056517.2	Bredeney	1	aac(6')-Ib-cr5=COMPLETE,aadA16=COMPLETE,aadA1=COMPLETE,aadA2=COMPLETE,arr-3=COMPLETE,cmlA1=COMPLETE,dfrA27=COMPLETE,floR=COMPLETE,mdsA=COMPLETE,mdsB=COMPLETE,qnrB6=COMPLETE,sul1=COMPLETE,sul3=COMPLETE,tet(A)=COMPLETE	river water	environmental/other	SAMN14145858
Salmonella enterica	MPSPSA19149-4	CFSAN102184	SRR11122727	GCA_011642135.1	93	9	193x	88.21	PDS000056517.2	Bredeney	1	aac(6')-Ib-cr5=COMPLETE,aadA16=COMPLETE,aadA1=COMPLETE,aadA1=PARTIAL_END_OF_CONTIG,aadA2=COMPLETE,arr-3=COMPLETE,cmlA1=COMPLETE,dfrA27=COMPLETE,floR=COMPLETE,mdsA=COMPLETE,mdsB=COMPLETE,qnrB6=COMPLETE,sul1=COMPLETE,sul3=COMPLETE,tet(A)=COMPLETE	river water	environmental/other	SAMN14145859
Salmonella enterica	MPSPSA19150-1	CFSAN102185	SRR11122737	GCA_011600705.1	70	8	209x	90.73	PDS000001852.462	Uganda	0	mdsA=COMPLETE,mdsB=COMPLETE	water canal	environmental/other	SAMN14145861
Salmonella enterica	MPSPSA19150-3	CFSAN102187	SRR11122782	GCA_011642515.1	49	6	189x	90.73	PDS000001852.462	Uganda	0	mdsA=COMPLETE,mdsB=COMPLETE	water canal	environmental/other	SAMN14145930
Salmonella enterica	MPSPSA19150-2	CFSAN102186	SRR11122734	GCA_011629105.1	61	8	204x	87.02	PDS000032363.23	Give	3	mdsA=COMPLETE,mdsB=COMPLETE	water canal	environmental/other	SAMN14145852
Salmonella enterica	MPSPSA19150-4	CFSAN102188	SRR11122787	GCA_011628905.1	56	9	137x	86.97	PDS000032363.23	Give	3	mdsA=COMPLETE,mdsB=COMPLETE	water canal	environmental/other	SAMN14145931
Salmonella enterica	MPSPSA19157-1	CFSAN102193	SRR11122777	GCA_011630125.1	73	10	167x	92.26	PDS000011222.50	Newport	5	mdsA=COMPLETE,mdsB=COMPLETE	dam	environmental/other	SAMN14145900
Salmonella enterica	MPSPSA19157-2	CFSAN102194	SRR11122784	GCA_011642355.1	56	9	176x	92.3	PDS000011222.50	Newport	5	mdsA=COMPLETE,mdsB=COMPLETE	dam	environmental/other	SAMN14145914
Salmonella enterica	MPSPSA19157-3	CFSAN102195	SRR11122798	GCA_011628925.1	46	5	128x	92.32	PDS000011222.50	Newport	5	mdsA=COMPLETE,mdsB=COMPLETE	dam	environmental/other	SAMN14145920
Salmonella enterica	MPSPSA19159-1	CFSAN102197	SRR11122772	GCA_011641535.1	55	9	122x	89.52	PDS000031503.27	Agona	1	fosA7.2=COMPLETE,mdsA=COMPLETE,mdsB=COMPLETE	river water	environmental/other	SAMN14145908
Salmonella enterica	MPSPSA19159-2	CFSAN102198	SRR11122754	GCA_011629925.1	60	8	108x	89.51	PDS000031503.27	Agona	1	fosA7.2=COMPLETE,mdsA=COMPLETE,mdsB=COMPLETE	river water	environmental/other	SAMN14145885
										3
